# Supplementary material for: Reduced diversity and altered composition of the gut microbiome in individuals with myalgic encephalomyelitis/chronic fatigue syndrome
Source: Microbiome. 2016 Jun 23;4:30. doi: 10.1186/s40168-016-0171-4 (PMC4918027; doi:10.1186/s40168-016-0171-4)
Supplement: Additional file 5: Table S2. — Per-sample metadata mapping file used throughout the QIIME pipeline. (XLSX 61 kb) [file 40168_2016_171_MOESM5_ESM.xlsx]

## Sheet: qiime_mapping_file_CFS
#SampleID	BarcodeSequence	LinkerPrimerSequence	Subject	Sex	Age	Pittsburgh	Bell	BMI	sCD14ugml	LBPugml	LPSpgml	IFABPpgml	Physical_functioning	Role_physical	Role_emotional	Energy_fatigue	Emotional_well_being	Social_functioning	Pain	General_health	Description
LR01	CTACCGATTGCG	TATGGTAATTGT	Patient	Female	50	3	40	24.89	2.29	16.54	59.41	120.3	25	0	0	15	32	50	0	20	NA
LR10	TCACCCAAGGTA	TATGGTAATTGT	Patient	Male	61	1	20	25.06	2.34	18.22	61.14	384.2	40	25	100	0	76	0	60	NA	NA
LR22	AGCCAGTCATAC	TATGGTAATTGT	Patient	Female	56	1	50	22.24	1.96	12.66	60.85	898.8	70	100	33	50	56	50	65	35	NA
LR11	TAACGGCGCTCT	TATGGTAATTGT	Patient	Female	68	1	30	21.63	1.97	17.68	138	153.7	45	0	0	0	64	0	45	10	NA
LR35	GTTTGCTCGAGA	TATGGTAATTGT	Patient	Female	19	3	20	27.44	0.95	12.21	124.32	246	15	0	100	0	56	0	0	35	NA
LR47	CAAACGCACTAA	TATGGTAATTGT	Control	Male	54	NA	NA	28.19	1.38	12.43	69.24	487.6	NA	NA	NA	NA	NA	NA	NA	NA	NA
LR56	GAACAAAGAGCG	TATGGTAATTGT	Patient	Male	60	3	20	23.57	2.1	15.46	89.32	NA	40	0	100	5	68	0	33	60	NA
LR17	AAGGGACAAGTG	TATGGTAATTGT	Patient	Female	67	2	40	32.89	1.65	15.01	279.3	145	40	0	0	35	52	25	23	30	NA
LR53	AGTGTCGATTCG	TATGGTAATTGT	Patient	Male	63	2	50	30.54	2.35	19.27	65.32	NA	65	0	100	40	92	50	90	35	NA
LR65	CTATTAAGCGGC	TATGGTAATTGT	Patient	Female	54	3	20	29.95	2.21	19.34	145.39	143	25	0	100	0	88	0	10	30	NA
LR78	CCTACCATTGTT	TATGGTAATTGT	Patient	Female	63	0	40	24.53	2.22	21.43	176.32	252.7	40	88	33	20	84	25	0	45	NA
LR02	GAGTCCGTTGCT	TATGGTAATTGT	Control	Female	55	NA	NA	19	1.32	10.23	40.04	408.3	95	100	100	75	68	75	90	85	NA
LR19	TAAACCTGGACA	TATGGTAATTGT	Patient	Female	57	NA	NA	20.17	1.4	9.34	104	272.5	NA	NA	NA	NA	NA	NA	NA	NA	NA
LR31	CCGAATTGACAA	TATGGTAATTGT	Patient	Female	50	NA	NA	21.96	1.89	14.31	98.23	448.9	0	0	100	0	72	0	20	5	NA
LR37	CTGGCATCTAGC	TATGGTAATTGT	Control	Female	48	NA	NA	22.59	1.41	NA	53.14	601.1	NA	NA	NA	NA	NA	NA	NA	NA	NA
LR42	GGTGGTCGTTCT	TATGGTAATTGT	Control	Female	35	NA	NA	30.66	1.48	10.23	53.62	482.7	NA	NA	NA	NA	NA	NA	NA	NA	NA
LR52	ACTATGGGCTAA	TATGGTAATTGT	Patient	Female	33	2	50	22.86	1.97	24.96	70.21	NA	65	0	100	30	88	63	68	40	NA
LR41	GCATTGAGTTCG	TATGGTAATTGT	Patient	Female	50	3	40	25.18	2	14.06	45.03	288	55	0	0	15	16	38	68	5	NA
IC8	GTTGCTGAGTCC	TATGGTAATTGT	Control	Male	53	NA	NA	29.02	1.81	10.2	41.23	160	NA	NA	NA	NA	NA	NA	NA	NA	NA
IC16	CTATGGTGAACC	TATGGTAATTGT	Control	Female	46	NA	NA	21.52	0.95	8.65	35.43	276.4	NA	NA	NA	NA	NA	NA	NA	NA	NA
LR67	GGACCAAGGGAT	TATGGTAATTGT	Control	Female	28	NA	NA	20.45	1.08	9.23	67.63	NA	100	100	100	85	80	100	78	100	NA
LR76	GTATTGGTCAGA	TATGGTAATTGT	Patient	Female	37	2	80	24.17	1.78	23.42	143.24	107.3	75	50	100	25	52	75	35	20	NA
LR03	AGAACCGTCATA	TATGGTAATTGT	Patient	Female	47	1	30	21.28	1.49	13.01	59.12	195.2	30	0	100	20	84	25	33	15	NA
LR12	AACTGGAACCCT	TATGGTAATTGT	Patient	Male	64	2	40	24.33	2.18	18.44	75.68	909.9	70	0	0	30	72	NA	23	35	NA
LR21	ATACTCGGCTGC	TATGGTAATTGT	Patient	Female	30	3	40	24.96	2.75	33.85	115.4	236.3	30	0	0	5	72	50	45	20	NA
LR28	ACGCTTAACGAC	TATGGTAATTGT	Control	Female	50	2	NA	29.65	1.82	17.64	61.2	124.2	80	75	67	40	60	100	90	65	NA
LR38	AGCTTACCGACC	TATGGTAATTGT	Control	Female	50	NA	NA	24.89	1.85	15.63	56.74	126.1	NA	NA	NA	NA	NA	NA	NA	NA	NA
LR54	TGTCTCGCAAGC	TATGGTAATTGT	Patient	Female	63	3	30	25.79	2.24	16.8	54.43	NA	15	0	100	50	76	0	10	10	NA
IC3	CAGCCGCATATC	TATGGTAATTGT	Control	Female	52	NA	NA	21.79	1.53	13.23	53.57	80.7	NA	NA	NA	NA	NA	NA	NA	NA	NA
IC12	GATACGTTCGCA	TATGGTAATTGT	Control	Male	24	NA	NA	21.52	1.24	10.21	48.32	274.5	NA	NA	NA	NA	NA	NA	NA	NA	NA
IC15	CCAAGATTCGCC	TATGGTAATTGT	Control	Female	48	NA	NA	25.92	1.34	12.32	47.09	173	NA	NA	NA	NA	NA	NA	NA	NA	NA
LR62	GAGGCTGATTTA	TATGGTAATTGT	Patient	Female	46	2	20	20.8	2.44	22.54	96.4	730.6	60	0	0	40	36	25	55	30	NA
LR75	GAGTTAGCATCA	TATGGTAATTGT	Patient	Male	41	NA	NA	32.3	2.11	34.52	201.34	845.1	NA	NA	NA	NA	NA	NA	NA	NA	NA
LR15	CTCACGCAATGC	TATGGTAATTGT	Patient	Female	43	2	50	23.49	1.76	23.54	197.8	238.2	35	0	0	55	68	50	58	25	NA
LR27	GTCCCGTGAAAT	TATGGTAATTGT	Patient	Female	48	1	90	21.45	1.81	13.88	78.24	244.5	95	75	100	60	64	100	90	35	NA
LR33	GGACAGTGTATT	TATGGTAATTGT	Patient	Female	64	NA	20	16.3	1.78	11	67.1	NA	5	0	100	5	88	13	10	10	NA
LR30	ACACGACTATAG	TATGGTAATTGT	Patient	Female	59	no	40	21.61	1.2	12.24	53.57	365.3	35	0	100	5	80	0	45	30	NA
LR40	GTGTAGGTGCTT	TATGGTAATTGT	Patient	Female	27	3	50	26.47	1.49	23.23	123.87	342.6	50	0	0	5	8	0	23	10	NA
LR55	TGAACTAGCGTC	TATGGTAATTGT	Control	Female	48	NA	NA	25.06	2.42	17.83	74.74	NA	NA	NA	NA	NA	NA	NA	NA	NA	NA
LR32	TCCGAGTCACCA	TATGGTAATTGT	Patient	Female	42	NA	NA	34.94	2.44	27.49	165.87	225.7	65	0	0	50	64	NA	NA	25	NA
IC10	TCCTCTTTGGTC	TATGGTAATTGT	Control	Female	45	NA	NA	22.24	1.68	18.29	75.65	488.1	NA	NA	NA	NA	NA	NA	NA	NA	NA
IC19	TCCACCCTCTAT	TATGGTAATTGT	Control	Female	43	NA	NA	26.15	1.36	18.76	100.54	184.1	NA	NA	NA	NA	NA	NA	NA	NA	NA
LR73	TCGTGACGCTAA	TATGGTAATTGT	Patient	Male	39	2	50	28.66	1.94	30.54	134.98	278.3	50	25	0	27	36	25	33	20	NA
LR80	ACGGCTAGTTCC	TATGGTAATTGT	Patient	Female	52	3	30	23.8	1.8	20.73	187.87	252.7	35	0	0	10	12	0	35	0	NA
LR04	GCACTGGCATAT	TATGGTAATTGT	Patient	Female	53	2	50	24.03	1.33	12.65	55.96	607.4	75	25	67	15	64	25	45	30	NA
LR16	GGCATTAGTTGA	TATGGTAATTGT	Patient	Female	50	3	20	37.59	1.47	22.7	131.6	296.7	75	0	0	0	72	13	23	35	NA
LR23	CGGTAGTTGATC	TATGGTAATTGT	Patient	Female	26	0	90	21.25	1.44	10.35	97.45	158.5	95	100	100	55	92	100	90	35	NA
LR24	TGAAAGCGGCGA	TATGGTAATTGT	Control	Male	54	NA	NA	27.19	1.2	12.45	134.64	312.6	NA	NA	NA	NA	NA	NA	NA	NA	NA
LR43	GGTTACGGTTAC	TATGGTAATTGT	Control	Female	57	NA	NA	33.28	1.74	10.34	82.88	191.8	NA	NA	NA	NA	NA	NA	NA	NA	NA
LR48	ACATCAGGTCAC	TATGGTAATTGT	Control	Female	37	NA	NA	26.09	1.32	9.34	75.54	198.6	NA	NA	NA	NA	NA	NA	NA	NA	NA
IC01	GTTGATACGATG	TATGGTAATTGT	Control	Female	55	NA	NA	31.47	1.68	10.45	78.43	417.5	NA	NA	NA	NA	NA	NA	NA	NA	NA
IC04	CAGACACTTCCG	TATGGTAATTGT	Control	Male	32	NA	NA	32.98	1.64	13.23	97.45	572.1	NA	NA	NA	NA	NA	NA	NA	NA	NA
IC13	TCACCATCCGAG	TATGGTAATTGT	Control	Female	39	NA	NA	28.93	1.44	13.24	54.34	379.3	NA	NA	NA	NA	NA	NA	NA	NA	NA
LR64	ACCCACCACTAG	TATGGTAATTGT	Patient	Female	25	1	30	25.06	2.12	21.67	132.43	163.3	40	0	0	20	52	N/A	N/A	65	NA
LR72	CAGAAGGTGTGG	TATGGTAATTGT	Patient	Male	64	1	30	22.85	1.78	26.01	122.2	517.5	60	N/A	N/A	15	56	0	68	20	NA
LR05	ACTAGGATCAGT	TATGGTAATTGT	Patient	Female	51	1	20	20.98	1.92	10.6	130.4	204.9	20	0	0	0	32	0	23	0	NA
LR06	GCTCCTTAGAAG	TATGGTAATTGT	Patient	Female	50	2	20	30.41	1.34	7.06	53.13	601.6	15	0	100	0	88	13	0	10	NA
LR25	TCCCATTCCCAT	TATGGTAATTGT	Patient	Male	64	2	30	25.39	1.79	13.36	119.43	467.8	50	25	100	25	56	38	33	65	NA
LR36	AATCCTCGGAGT	TATGGTAATTGT	Control	Female	20	NA	NA	20.8	1.07	9.23	55.78	241.1	NA	NA	NA	NA	NA	NA	NA	NA	NA
LR50	CTGGACGCATTA	TATGGTAATTGT	Control	Female	42	NA	NA	17.41	0.93	10.22	160.24	NA	NA	NA	NA	NA	NA	NA	NA	NA	NA
LR57	ACCGATTAGGTA	TATGGTAATTGT	Control	Female	56	NA	NA	19.37	1.25	14.22	147.84	NA	NA	NA	NA	NA	NA	NA	NA	NA	NA
IC07	ATGTGCTGCTCG	TATGGTAATTGT	Control	Female	56	NA	NA	34.86	0.87	10.24	32.21	288.5	NA	NA	NA	NA	NA	NA	NA	NA	NA
IC17	TACGTACGAAAC	TATGGTAATTGT	Control	Female	35	NA	NA	25.1	1.1	12.87	54.78	241.1	NA	NA	NA	NA	NA	NA	NA	NA	NA
IC05	ATCACATTCTCC	TATGGTAATTGT	Control	Female	33	NA	NA	21.77	0.83	9.34	99.54	159.5	NA	NA	NA	NA	NA	NA	NA	NA	NA
LR74	AGCCTGGTACCT	TATGGTAATTGT	Patient	Male	51	1	30	24.39	1.81	14.84	132.76	23.2	50	25	100	10	64	NA	NA	15	NA
IC20	GCTAAAGTCGTA	TATGGTAATTGT	Control	Male	34	NA	NA	25.2	1.24	10.32	143.54	67.2	100	100	100	90	92	100	90	90	NA
LR08	TCTCAGCGCGTA	TATGGTAATTGT	Patient	Female	45	3	10	25.23	2.12	15.24	72.14	223.3	45	0	0	50	50	0	10	25	NA
LR18	GACCCTAGACCT	TATGGTAATTGT	Patient	Male	62	1	20	24.39	1	8.75	101.9	908	55	0	100	10	88	38	55	10	NA
LR26	TATTCAGCGGAC	TATGGTAATTGT	Patient	Female	46	0	30	26.6	2.67	22.02	200.43	104.4	0	0	100	50	68	0	78	10	NA
LR29	GTTCCGGATTAG	TATGGTAATTGT	Patient	Female	62	2	40	26.62	2.35	22.53	154.78	153.7	35	0	0	20	48	25	45	20	NA
LR45	GCGTGTAATTAG	TATGGTAATTGT	Control	Female	50	NA	NA	23.43	1.88	13.02	101.6	14	NA	NA	NA	NA	NA	NA	NA	NA	NA
LR49	CTGTAGCTTGGC	TATGGTAATTGT	Control	Female	60	NA	NA	30.89	1.23	12.43	97.36	234.4	NA	NA	NA	NA	NA	NA	NA	NA	NA
LR46	ATGCCTCGTAAG	TATGGTAATTGT	Patient	Female	65	1	30	37.2	3.02	33.3	143.43	577.9	56	0	100	5	72	25	23	15	NA
IC06	ACCTATGGTGAA	TATGGTAATTGT	Control	Female	47	NA	NA	24.36	0.98	10.43	65.55	806	NA	NA	NA	NA	NA	NA	NA	NA	NA
IC18	CTGTTACAGCGA	TATGGTAATTGT	Control	Female	48	NA	NA	34.15	1.09	14.55	123.65	230.5	NA	NA	NA	NA	NA	NA	NA	NA	NA
LR77	ACTGAGCTGCAT	TATGGTAATTGT	Patient	Female	35	NA	35	22.9	2.35	15.38	254.32	345	NA	NA	NA	NA	NA	NA	NA	NA	NA
IC21	ACGAAGTCTACC	TATGGTAATTGT	Patient	Male	34	100	20	25.7	2.78	17.85	45.54	97.1	40	0	100	15	56	13	33	20	NA
LR09	ACCGTCTTTCTC	TATGGTAATTGT	Control	Female	43	1	90	22.14	1.62	14.23	64.14	151.3	80	100	100	60	24	50	65	60	NA
LR20	AGTCTGTCTGCG	TATGGTAATTGT	Patient	Female	71	1	60	20.94	1.38	11.66	123.9	259	40	50	100	30	92	75	45	50	NA
LR34	TGTGGAAACTCC	TATGGTAATTGT	Control	Female	51	NA	NA	32.44	0.62	NA	84	1067.9	NA	NA	NA	NA	NA	NA	NA	NA	NA
LR44	TTAGGCAGGTTC	TATGGTAATTGT	Control	Female	49	NA	NA	41.4	1.51	10.23	83.2	146.4	NA	NA	NA	NA	NA	NA	NA	NA	NA
LR51	TAAGACTACTGG	TATGGTAATTGT	Control	Female	46	NA	NA	28.34	1.85	12.32	105.92	NA	NA	NA	NA	NA	NA	NA	NA	NA	NA
LR58	CGCGAAGTTTCA	TATGGTAATTGT	Control	Female	61	NA	NA	28.58	1.67	13.09	65.23	NA	NA	NA	NA	NA	NA	NA	NA	NA	NA
IC09	CGATACACTGCC	TATGGTAATTGT	Control	Male	55	NA	NA	46.86	1.68	14.32	187.32	178.3	NA	NA	NA	NA	NA	NA	NA	NA	NA
IC11	TTGAAATCCCGG	TATGGTAATTGT	Control	Male	36	NA	NA	30.13	0.98	10.21	87.32	167.2	NA	NA	NA	NA	NA	NA	NA	NA	NA
LR69	GTTAGGGAGCGA	TATGGTAATTGT	Patient	Female	50	3	20	17.7	2.87	22.58	167.43	451.3	25	0	0	0	48	25	33	10	NA
LR79	TTACTGTGGCCG	TATGGTAATTGT	Patient	Female	53	3	20	28.34	1.98	13.07	34.32	212.6	6	0	33	50	56	50	45	30	NA
LR83	ATATAAGGCCCA	TATGGTAATTGT	Patient	Female	52	NA	NA	40.7	2.55	21.21	189.43	345.3	NA	NA	NA	NA	NA	NA	NA	NA	NA
